# Supplementary material for: EGCG Prevents the Transcriptional Reprogramming of an Inflammatory and Immune-Suppressive Molecular Signature in Macrophage-like Differentiated Human HL60 Promyelocytic Leukemia Cells
Source: Cancers (Basel). 2022 Oct 16;14(20):5065. doi: 10.3390/cancers14205065 (PMC9599716; doi:10.3390/cancers14205065)
Supplement: Supplementary file 1 [file cancers-14-05065-s001.zip]

Archive with 1 entries (1 files):
- File S1. WB figure 3 article CK 1.pptx
